# Supplementary material for: Transplantation of Skeletal Muscle-Derived Sca-1+/PW1+/Pax7− Interstitial Cells (PICs) Improves Cardiac Function and Attenuates Remodeling in Mice Subjected to Myocardial Infarction
Source: Cells. 2022 Dec 12;11(24):4050. doi: 10.3390/cells11244050 (PMC9776789; doi:10.3390/cells11244050)
Supplement: Supplementary file 1 [file cells-11-04050-s001.zip]

Archive with 1 entries (1 files):
- cells-1975842-supplementary.pdf
